# Supplementary material for: Effect of acute eye fatigue on cognition for young females: a pilot study
Source: PeerJ. 2019 Oct 29;7:e7978. doi: 10.7717/peerj.7978 (PMC6824331; doi:10.7717/peerj.7978)
Supplement: Supplemental Information 1 [file peerj-07-7978-s001.xlsx]

## Sheet: Raw Data
	diopter measurement (D)				Go/NoGo task response accuracy (%)				Go/NoGo task reaction time (ms)				memory recognition task response accuracy (%)				memory recognition task reaction time (ms)
No.	resting pre	resting post	VDT work pre	VDT work post	resting pre	resting post	VDT work pre	VDT work post	resting pre	resting post	VDT work pre	VDT work post	resting pre	resting post	VDT work pre	VDT work post	resting pre	resting post	VDT work pre	VDT work post
1	0.875	0.75	1.12	1.37	96.7	96.7	98.3	98.3	341.27	345.8	346.03	342.1	85	75	78.3333	73.3333	634.57	790.13	641.39	653.69
2	0.25	1	0.75	0.87	100	96.7	100	100	281.7	337.4	309.9	308.93	88.3333	83.3333	70	71.6667	916.13	856.43	1055.57	933.44
3	4.25	4	4.12	4.12	100	100	98.3	100	306	338.37	312.83	329.87	65	65	73.3333	78.3333	730.18	806.36	816.26	683.76
4	3.5	3.5	3	3.75	100	100	98.3	100	342.57	331.57	355.1	365.87	71.6667	56.6667	78.3333	85	695.88	871.18	667.68	660.96
5	0.875	0.75	1.12	1.12	98.3	98.3	98.3	100	383.2	318.67	355.6	413.3	80	58.3333	73.3333	73.3333	735.57	662.38	735.17	622.76
6	6.125	5.5	5.87	5.87	96.7	98.3	98.3	96.7	529.9	485.52	422.8	474.29	78.3333	61.6667	75	58.3333	880.95	978	964.35	973.14
7	2	2.125	2	2.5	100	100	100	100	385.47	357.03	366.73	381.77	63.3333	65	85	63.3333	757.33	876.18	750.35	755.46
8	2.75	1.5	2	2.25	100	96.7	100	100	342.37	350.21	369.07	334.17	75	76.6667	75	68.3333	646.76	702.06	768.94	698.09
9	2.375	1.875	1.87	2.62	100	98.3	100	100	358	370.6	376.03	391.8	73.3333	68.3333	71.6667	80	729.37	965.13	764.62	819.25
10	4.375	4.25	4.62	4.5	98.3	98.3	100	100	380.93	385.8	415.53	387.43	90	85	90	75	617.5	788.04	713.92	717.62
11	0.375	0.375	0	0.87	100	100	100	100	319.23	339.33	346.63	391.83	86.6667	75	85	71.6667	776.79	820.32	677.38	919.78
12	0.875	0.625	0.62	1.5	100	100	100	98.3	342.97	316.57	325.67	333.23	78.3333	88.3333	75	70	757.59	677.36	607.14	720.67
13	8.625	8.375	8.12	8.87	100	100	100	100	460.93	434.63	444.77	469.93	86.6667	76.6667	68.3333	78.3333	1001.25	999.56	1069.67	1003.83
14	4	4.125	3.62	4	100	98.3	98.3	100	419.43	428.48	378.27	407.47	83.3333	65	71.6667	76.6667	1089.76	1026.36	1183.46	972.5
15	1.625	1.5	7.25	7.25	98.3	100	100	100	332.07	319.9	363.9	322.83	80	81.6667	80	73.3333	686.59	781.83	804.74	724.11
16	7.625	5.875	5.12	5	100	100	100	100	374.27	382.3	412.3	412.93	61.6667	61.6667	71.6667	61.6667	738.38	995.89	910.23	945.46
17	4.5	4.625	4.12	4.25	100	100	100	100	327.87	353.9	371.8	327.83	70	63.3333	66.6667	76.6667	915.42	831.1	717.91	711.19
18	5	5	5.12	6.75	98.3	100	98.3	100	334.47	332.07	390.5	428.1	68.3333	65	81.6667	85	796.13	952.92	858.75	951.14
mean	3.33333	3.09722	3.35778	3.74778	99.2556	98.9778	99.3389	99.6278	364.592	362.675	370.192	379.093	76.9444	70.6481	76.1111	73.3333	783.675	854.513	817.085	803.714
SD	2.46259	2.26407	2.36131	2.34966	1.17234	1.29049	0.852773	0.913175	58.6448	45.8264	36.952	49.7288	8.89757	9.72059	6.28828	7.25358	128.994	113.215	161	133.355
